# Supplementary material for: Antibacterial and Antiviral Properties of Chenopodin-Derived Synthetic Peptides
Source: Antibiotics (Basel). 2024 Jan 14;13(1):78. doi: 10.3390/antibiotics13010078 (PMC10812719; doi:10.3390/antibiotics13010078)
Supplement: Supplementary file 1 [file antibiotics-13-00078-s001.zip]

Archive with 1 entries (1 files):
- antibiotics-2772881-supplementary.pdf
